# Supplementary material for: High-Throughput Sequencing Analysis of the Actinobacterial Spatial Diversity in Moonmilk Deposits
Source: Antibiotics (Basel). 2018 Mar 21;7(2):27. doi: 10.3390/antibiotics7020027 (PMC6023079; doi:10.3390/antibiotics7020027)
Supplement: Supplementary file 1 [file antibiotics-07-00027-s001.zip]

Archive with 4 entries (4 files):
- Figure S1.jpg
- Figure S2.jpg
- Figure S3.jpg
- Supplementary Tables.pdf
